# Supplementary material for: High-Density Genetic Map Construction and QTL Mapping of Leaf and Needling Traits in Ziziphus jujuba Mill
Source: Front Plant Sci. 2019 Nov 22;10:1424. doi: 10.3389/fpls.2019.01424 (PMC6882864; doi:10.3389/fpls.2019.01424)
Supplement: Supplementary file 2 [file Table_2.xls]

## Sheet: Sheet1
Supplementary table S2 Sequencing depth and coverage of the 103 individuals
sample	clean reads	mapped reads	mapping rate(%)	average depth(X)	coverage at least 1X(%)	coverage at least 4X(%)
gj-4	10186330	9968120	97.86	30.49	24.06	12.78
j-10	2670662	2609167	97.7	12.3	16.52	7.5
j-100	2720734	2661235	97.81	13.88	14.77	7.02
j-104	2457284	2401188	97.72	11.94	16.06	7.04
j-105	2849450	2790109	97.92	13.81	15.54	7.39
j-107	2517712	2461936	97.78	13.13	14.17	6.84
j-108	2897970	2834832	97.82	14.07	15.47	7.4
j-109	2267452	2220118	97.91	12.09	14.61	6.5
j-110	2318498	2266409	97.75	12.51	13.89	6.54
j-111	2096678	2051638	97.85	11.8	13.75	6.15
j-112	1834902	1793370	97.74	10.87	13.01	5.72
j-113	2984168	2911275	97.56	14.03	15.56	7.64
j-116	3579726	3496092	97.66	15.72	17.31	8.25
j-117	3113140	3044347	97.79	14.18	16.58	7.85
j-123	3385800	3270649	96.6	15.45	15.92	7.9
j-125	3070024	3003027	97.82	15.26	14.49	7.38
j-126	2336734	2287746	97.9	12.89	13.66	6.42
j-127	2039630	1993308	97.73	11.41	13.74	6.11
j-132	2765012	2707270	97.91	14.22	14.47	7.01
j-134	2463006	2409782	97.84	12.83	14.21	6.83
j-135	2051200	2011142	98.05	12.39	11.67	5.98
j-138	2475808	2418921	97.7	13.17	13.7	6.72
j-140	1991178	1947217	97.79	11.72	12.75	5.91
j-17	2150022	2098163	97.59	9.34	18.15	7.19
j-18	2395006	2336966	97.58	11.26	16.38	7.17
j-2	3035304	2963069	97.62	11.76	19.31	8.83
j-22	2564950	2504367	97.64	12.26	16.09	7.22
j-23	2328842	2270271	97.48	10.46	17.29	7.3
j-26	1717366	1678740	97.75	9.74	14.59	5.53
j-27	2063846	2010971	97.44	10.97	14.71	6.25
j-29	2510528	2450089	97.59	11.85	16.16	7.26
j-3	3105520	3030456	97.58	12.78	18.14	8.48
j-32	2581456	2521902	97.69	13.64	14.17	6.71
j-35	3106568	3035269	97.7	15.18	15.36	7.39
j-39	2169128	2114163	97.47	11.06	15.24	6.57
j-40	2556766	2498944	97.74	12.06	16.33	7.28
j-41	3224508	3146225	97.57	15.14	15.84	7.68
j-45	3395898	3319600	97.75	16.16	15.41	7.69
j-47	3157506	3084591	97.69	15.68	14.71	7.35
j-48	2575766	2519101	97.8	13.47	14.27	6.83
j-49	3145328	3074763	97.76	15.49	14.96	7.41
j-51	3041440	2972895	97.75	15.46	14.47	7.18
j-53	2846790	2773563	97.43	13.9	15.41	7.27
j-54	2373230	2319363	97.73	12.87	14.05	6.47
j-55	3487172	3409218	97.76	16.73	15.48	7.66
j-57	3917136	3828496	97.74	17.24	16.8	8.36
j-58	3714352	3622599	97.53	16.16	17.48	8.32
j-6	1866590	1823024	97.67	10.38	14.59	5.82
j-61	3662154	3580607	97.77	15.99	17.47	8.28
j-63	4297562	4196395	97.65	17.88	17.88	8.86
j-65	3126784	3054852	97.7	15.5	14.52	7.39
j-66	2982844	2913906	97.69	14.89	14.95	7.24
j-67	3000432	2929393	97.63	15.19	14.14	7.21
j-68	2746944	2681583	97.62	11.17	18.62	8.29
j-71	2425566	2364110	97.47	12.25	15.05	6.85
j-72	2288626	2243169	98.01	13.43	11.69	6.26
j-73	2580794	2523370	97.77	13.59	14.12	6.77
j-74	2680534	2612870	97.48	14.42	13.39	6.73
j-75	2667712	2604731	97.64	13.42	15.21	7
j-77	2210606	2160786	97.75	12.07	14.13	6.33
j-78	2506322	2452070	97.84	13	14.37	6.85
j-81	2723666	2665238	97.85	13.82	14.46	7.1
j-82	2411530	2359745	97.85	12.41	14.98	6.76
j-84	2191220	2146045	97.94	12.06	13.95	6.32
j-85	2087672	2041614	97.79	11.68	13.31	6.22
j-88	1632976	1598521	97.89	9.61	13.89	5.39
j-88-0	2140908	2093294	97.78	11	15.54	6.5
j-93	2044178	1993226	97.51	11.26	14.25	6.12
j-94	2103566	2059173	97.89	11.62	13.96	6.23
j-96	1902632	1857903	97.65	11.81	11.71	5.66
j-97	2772146	2711497	97.81	14.03	14.51	7.13
j-98	2182916	2132877	97.71	10.84	15.68	6.74
j-99	2298354	2239273	97.43	11.92	14.86	6.63
wj	11058130	10810595	97.76	28.17	27	15.05
j-142	2314378	2268345	98.01	14.1	12.06	5.95
j-143	2491898	2442459	98.02	14.11	12.88	6.41
j-144	1983746	1946595	98.13	11.67	13.68	5.78
j-145	2763402	2705336	97.9	15.02	13.87	6.66
j-147	2749412	2692293	97.92	14.39	15.34	6.74
j-149	2502192	2447348	97.81	13.54	14.25	6.55
j-152	2056778	2018286	98.13	12.1	13.22	5.94
j-155	2626698	2572605	97.94	13.93	14.63	6.68
j-159	2297582	2250559	97.95	13.27	12.87	6.21
j-162	2435224	2386141	97.98	13.04	14.55	6.55
j-163	2333834	2286785	97.98	12.68	14.39	6.44
j-167	2136464	2093260	97.98	13.26	12.08	5.76
j-169	2246904	2197423	97.8	13.06	13.07	6.1
j-170	2104256	2065282	98.15	12.37	13.22	5.95
j-172	2014568	1975689	98.07	11.83	13.23	5.9
j-173	2196984	2149821	97.85	12.77	12.89	6.1
j-174	2584792	2532639	97.98	14.04	13.87	6.61
j-175	2527806	2475518	97.93	14.22	13.02	6.45
j-176	2197570	2151725	97.91	12.69	13.14	6.1
j-178	2274932	2226656	97.88	13.04	12.94	6.22
j-180	2260890	2216674	98.04	13.21	12.75	6.13
j-181	1901126	1864018	98.05	11.87	12.02	5.66
j-183	1415292	1388100	98.08	9.88	11.07	4.78
j-185	1695000	1661190	98.01	11.1	11.51	5.28
j-186	2213120	2170899	98.09	12.88	12.74	6.15
j-188	2160528	2115884	97.93	12.14	14.21	6.11
j-189	2390692	2338939	97.84	12.93	14.34	6.49
j-190	2247636	2204621	98.09	12.95	13.43	6.13
j-191	2471362	2420070	97.92	13.87	12.91	6.46
j-198	1954852	1918778	98.15	11.94	12.8	5.7
j-199	1566860	1536208	98.04	10.54	11.77	5.01
