# Supplementary material for: High-Density Genetic Map Construction and QTL Mapping of Leaf and Needling Traits in Ziziphus jujuba Mill
Source: Front Plant Sci. 2019 Nov 22;10:1424. doi: 10.3389/fpls.2019.01424 (PMC6882864; doi:10.3389/fpls.2019.01424)
Supplement: Supplementary file 3 [file Table_3.xls]

## Sheet: Sheet1
Supplementary table S3 Detection of the single nucleotide polymorphism (SNP) of the 103 individuals
SampleID	TotalNumber	Hom	Het	Het ratio（%）
wj	378500	214834	163666	43.2407
gj-4	346669	219485	127184	36.6874
j-10	236996	134414	102582	43.2843
j-100	242643	142807	99836	41.1452
j-104	212193	118944	93249	43.9454
j-105	261200	156360	104840	40.1378
j-107	239854	143316	96538	40.2487
j-108	265168	157343	107825	40.6629
j-109	206511	123452	83059	40.2201
j-110	216822	128696	88126	40.6444
j-111	196582	116174	80408	40.903
j-112	168971	94647	74324	43.9862
j-113	275336	170041	105295	38.2424
j-116	306038	186055	119983	39.2053
j-117	273044	163123	109921	40.2576
j-123	289820	174008	115812	39.96
j-125	276820	166582	110238	39.823
j-126	211087	123943	87144	41.2835
j-127	185485	106436	79049	42.6175
j-132	249941	149785	100156	40.0719
j-134	233488	137880	95608	40.9477
j-135	199657	118606	81051	40.5951
j-138	233486	139143	94343	40.4063
j-140	185641	105334	80307	43.2593
j-142	210744	131197	79547	37.7458
j-143	227358	141689	85669	37.6802
j-144	166588	91710	74878	44.948
j-145	244749	144755	99994	40.8557
j-147	236923	141441	95482	40.3009
j-149	224835	130103	94732	42.134
j-152	193962	116899	77063	39.731
j-155	226668	130452	96216	42.448
j-159	213486	125999	87487	40.9802
j-162	214673	123073	91600	42.6695
j-163	214916	127913	87003	40.4823
j-167	192267	113846	78421	40.7876
j-169	204091	117526	86565	42.4149
j-17	163461	84282	79179	48.4391
j-170	188457	109478	78979	41.9082
j-172	184447	104079	80368	43.5724
j-173	205767	121938	83829	40.7398
j-174	233188	145863	87325	37.4483
j-175	233631	141069	92562	39.6189
j-176	202521	118655	83866	41.411
j-178	214060	128010	86050	40.199
j-18	211695	117401	94294	44.5424
j-180	212453	132474	79979	37.6455
j-181	180465	103688	76777	42.544
j-183	126916	72581	54335	42.8118
j-185	156172	91977	64195	41.1053
j-186	209617	121780	87837	41.9036
j-188	186535	104601	81934	43.9242
j-189	215624	117717	97907	45.4064
j-190	201362	123005	78357	38.9135
j-191	232476	139410	93066	40.0325
j-198	180068	108666	71402	39.6528
j-199	138428	67288	71140	51.3913
j-2	254906	143497	111409	43.7059
j-22	234955	137653	97302	41.413
j-23	196439	103620	92819	47.2508
j-26	130600	70782	59818	45.8025
j-27	178317	101631	76686	43.0054
j-29	227620	128916	98704	43.3635
j-3	272204	154293	117911	43.3171
j-32	229216	137019	92197	40.2228
j-35	272548	164098	108450	39.7912
j-39	191568	109095	82473	43.0516
j-40	225832	128019	97813	43.3123
j-41	282666	169800	112866	39.9291
j-45	295239	181854	113385	38.4045
j-47	277217	167765	109452	39.4824
j-48	244671	147946	96725	39.5327
j-49	280810	171244	109566	39.0178
j-51	274236	173414	100822	36.7647
j-53	252033	151697	100336	39.8107
j-54	212320	130531	81789	38.5216
j-55	298609	179901	118708	39.7537
j-57	325748	197300	128448	39.4317
j-58	309376	185442	123934	40.0593
j-6	153261	85393	67868	44.2826
j-61	301279	182544	118735	39.4103
j-63	340273	204308	135965	39.9576
j-65	285635	172119	113516	39.7416
j-66	262093	156403	105690	40.3254
j-67	274689	161518	113171	41.1997
j-68	231285	129967	101318	43.8066
j-71	220712	123092	97620	44.2296
j-72	226371	137515	88856	39.2524
j-73	237476	137770	99706	41.9857
j-74	246542	147450	99092	40.1927
j-75	235632	136418	99214	42.1055
j-77	192360	107082	85278	44.3325
j-78	230348	140750	89598	38.8968
j-81	250350	154016	96334	38.4797
j-82	215851	121709	94142	43.6143
j-84	197770	115267	82503	41.7166
j-85	193896	115805	78091	40.2747
j-88	135151	72886	62265	46.0707
j-88-0	189212	106808	82404	43.5511
j-93	179789	102830	76959	42.8052
j-94	190839	107548	83291	43.6446
j-96	183707	110688	73019	39.7475
j-97	253639	154591	99048	39.0508
j-98	193709	110711	82998	42.8467
j-99	212128	117808	94320	44.4637
