# Supplementary material for: High-Density Genetic Map Construction and QTL Mapping of Leaf and Needling Traits in Ziziphus jujuba Mill
Source: Front Plant Sci. 2019 Nov 22;10:1424. doi: 10.3389/fpls.2019.01424 (PMC6882864; doi:10.3389/fpls.2019.01424)
Supplement: Supplementary file 4 [file Table_4.xls]

Supplementary table S4 Linkage-group information on male parent
Group	Marker_num	Map_Len(cM)	Ave_Dis(cM)	Max_Gap(cM)
lg10	249	193.323	0.78	28.896
lg11	243	300.283	1.24	26.952
lg12	233	117.009	0.5	14.488
lg1	356	206.957	0.58	9.446
lg2	139	98.307	0.71	41.403
lg3	296	176.471	0.6	8.441
lg4	262	117.571	0.45	7.304
lg5	259	99.655	0.38	4.988
lg6	479	282.458	0.59	6.974
lg7	236	109.469	0.46	5.106
lg8	333	258.691	0.78	10
lg9	251	215.449	0.86	47.08
Total	3336	2175.643	0.65	47.08
