# Supplementary material for: High-Density Genetic Map Construction and QTL Mapping of Leaf and Needling Traits in Ziziphus jujuba Mill
Source: Front Plant Sci. 2019 Nov 22;10:1424. doi: 10.3389/fpls.2019.01424 (PMC6882864; doi:10.3389/fpls.2019.01424)
Supplement: Supplementary file 5 [file Table_5.xls]

Supplementary table S5 Linkage-group information on female parent
Group	Marker_num	Map_Len(cM)	Ave_Dis(cM)	Max_Gap(cM)
lg10	378	193.719	0.51	8.47
lg11	517	333.598	0.65	12.014
lg12	312	145.246	0.47	6.182
lg1	405	197.23	0.49	9.657
lg2	160	67.281	0.42	4.801
lg3	313	203.896	0.65	7.813
lg4	281	134.01	0.48	9.416
lg5	169	48.508	0.29	5.838
lg6	519	259.068	0.5	6.194
lg7	45	3.922	0.09	0.981
lg8	446	340.729	0.76	24.62
lg9	305	165.852	0.54	13.403
Total	3850	2093.059	0.54	24.62
