# Supplementary material for: High-Density Genetic Map Construction and QTL Mapping of Leaf and Needling Traits in Ziziphus jujuba Mill
Source: Front Plant Sci. 2019 Nov 22;10:1424. doi: 10.3389/fpls.2019.01424 (PMC6882864; doi:10.3389/fpls.2019.01424)
Supplement: Supplementary file 6 [file Table_6.xls]

## Sheet: Sheet1
Supplementary table S6 Genetic map published in Chinese jujube
Population	Group types	Population size	Marker type	Marker number	Genetic distance	Linkage group numbers	Reference
Dongzao×Linyilizao	F1	72	AFLP	34	16.38cM	7	Lu J Y et al. 2005
Dongzao×Linyilizao	F1	161	AFLP	333	3.9cM	14
							Shen L Y et al. 2005
Dongzao×Linyilizao	F1	150	AFLP	388	3.1cM	15	Qi J et al.2009
			RAPD	35
Dongzao×Linyilizao	F1	150	AFLP	333	3.8cM	14	Xu S L et al. 2012
			SSR	4
JMS2×Xing 16	F1	105	SNP	2748	0.34cM	12	Zhao J et al.2014
Dongzao×Zhongningyuanzao	F1	145	SNP	2540	0.88 cM	12	Zhang Z et al.2016
