# Supplementary material for: High-Density Genetic Map Construction and QTL Mapping of Leaf and Needling Traits in Ziziphus jujuba Mill
Source: Front Plant Sci. 2019 Nov 22;10:1424. doi: 10.3389/fpls.2019.01424 (PMC6882864; doi:10.3389/fpls.2019.01424)
Supplement: Supplementary file 7 [file Table_7.xls]

## Sheet: Sheet1
Supplementary table S7 The analysis of differences in leaf and needling characters in the F1 generation.
variety	F value	Female parent	Male parent	median of parents	The average F1 generation	variation range	variable coefficient
Leaf length(cm)	8.61**	6.27	5.32	5.8	4.7	2.85-6.64	14.71
leaf width(cm)	7.59**	2.85	2.99	2.92	2.47	1.32-3.56	15.69
Leaf area(cm2)	9.54**	12.73	14.33	13.53	9.53	3.69-19.08	27.75
Leaf shape index	8.16**	2.2	1.78	1.99	1.92	1.45-2.66	12.34
Specific leaf weight	--	69.78	42.97	56.38	49.39	27.29-107.78	23.41
Chlorophyll(SPAD)	7.23**	23.7	12.34	18.02	17.46	9.44-30.58	22.75
Needling length	46.23**	0.56	17.23	8.89	16.54	2.47-37.2	44.98
** Represents the statistical signifificance of the leaf and needling characters.
