# Supplementary material for: High-Density Genetic Map Construction and QTL Mapping of Leaf and Needling Traits in Ziziphus jujuba Mill
Source: Front Plant Sci. 2019 Nov 22;10:1424. doi: 10.3389/fpls.2019.01424 (PMC6882864; doi:10.3389/fpls.2019.01424)
Supplement: Supplementary file 8 [file Table_8.xls]

## Sheet: Sheet1
Supplementary table S8 The normality test of leaf and needling characters in the F1 generation.
Index	Leaf width		Leaf width		Leaf area		Leaf shape index		Specific leaf weight		Chlorophyll content		Needling length
	W/D	P	W/D	P	W/D	P	W/D	P	W/D	P	W/D	P	W/D	P
Shapiro - Wilk	0.9913	0.7651	0.9829	0.2201	0.9828	0.2196	0.9873	0.4585	0.9825	0.2053	0.9838	0.2606	0.9829	0.2252
Kolmogorov-Smirnov	0.0718	p>0.15	0.0634	p>0.15	0.0454	p>0.15	0.0792	p>0.10	0.0543	p>0.15	0.0731	p>0.15	0.0579	p>0.15
