# Supplementary material for: High-Density Genetic Map Construction and QTL Mapping of Leaf and Needling Traits in Ziziphus jujuba Mill
Source: Front Plant Sci. 2019 Nov 22;10:1424. doi: 10.3389/fpls.2019.01424 (PMC6882864; doi:10.3389/fpls.2019.01424)
Supplement: Supplementary file 9 [file Presentation_1.zip]

Archive with 3 entries (3 files):
- Supplementary Figure S1  Male genetic map with 12 linkage groups. The x axis indicates the numbers of linkage groups_ the y axis indicates the genetic length (cM)..jpg
- Supplementry Figure S2  Famle genetic map with 12 linkage groups. The x axis indicates the numbers of linkage groups_ the y axis indicates the genetic length (cM)..jpg
- Image 3.pdf
